# Supplementary material for: Results from the Strong Families Start at Home/Familias Fuertes Comienzan en Casa: feasibility randomised control trial to improve the diet quality of low-income, predominantly Hispanic/Latinx children
Source: Public Health Nutr. 2023 Jan 24;26(4):890–904. doi: 10.1017/S1368980023000174 (PMC10131154; doi:10.1017/S1368980023000174)
Supplement: Supplementary file 1 [file S1368980023000174sup.zip]

Archive with 4 entries (4 files):
- S1368980023000174sup001.docx
- S1368980023000174sup002.docx
- S1368980023000174sup003.docx
- S1368980023000174sup004.docx
